# Supplementary material for: ARHGAP1 Transported with Influenza Viral Genome Ensures Integrity of Viral Particle Surface through Efficient Budozone Formation
Source: mBio. 2022 Apr 27;13(3):e00721-22. doi: 10.1128/mbio.00721-22 (PMC9239208; doi:10.1128/mbio.00721-22)
Supplement: TABLE S1 [file mbio.00721-22-s0002.xlsx]

## Sheet: Table S1
Gene groups and category	Gene Symbol	Description	Accession	Exp q-value Combined	Sum PEP Score	Coverage in Percent	Number of Peptides	Number of PSMs	Number of Unique Peptides	Number of Protein Groups	Number of AAs	MW in kDa	calc pI	Score Sequest HT Sequest HT	Number of Peptides by Search Engine Sequest HT	Abundances Grouped virus Control	Abundances Grouped biotinvirus Sample	Mean Enrichment (%)
Vesicle-mediated transport	RAB11A	Ras-related protein Rab-11A [OS=Homo sapiens]	P62491	0	134.47	75	17	258	17	1	216	24.4	6.57	346.42	17	0.436522	199.563	99.9272
	VAMP2	Vesicle-associated membrane protein 2 [OS=Homo sapiens]	P63027	0	8.569	21	1	7	1	1	116	12.7	8.13	18.61	1	0	200
	YKT6	Synaptobrevin homolog YKT6 [OS=Homo sapiens]	O15498	0.016	2.138	4	1	3	1	1	198	22.4	6.92	0	1	0	200
Metallothionein	MT1F	Metallothionein-1F [OS=Homo sapiens]	P04733	0	4.537	52	2	6	2	1	61	6.1	7.83	4.94	2	0	200	99.5363
	MT1X	metallothionein-1X [OS=Homo sapiens]	P80297	0	55.605	54	3	106	1	1	61	6.1	7.96	134.44	3	0	200
	MT2A	metallothionein-2 [OS=Homo sapiens]	P02795	0	86.861	54	3	151	1	1	61	6	7.83	246.02	3	2.78242	197.218
Rab GTPase binding	RAB11FIP2	Isoform 2 of Rab11 family-interacting protein 2 [OS=Homo sapiens]	Q7L804-2	0.002	2.655	2	1	1	1	1	532	60.6	9.36	0	1	0	200	98.9579
	RAB11FIP5	Rab11 family-interacting protein 5 [OS=Homo sapiens]	Q9BXF6	0	46.233	26	9	49	9	1	653	70.4	9.23	40.69	9	2.33434	197.666
	RAB11FIP1	Rab11 family-interacting protein 1 [OS=Homo sapiens]	Q6WKZ4-4	0	46.008	16	10	51	10	1	1283	137.1	5.43	28.63	10	3.9185	196.082
Cell-cell adherens junction/Cytoskeleton/Actin cytoskeleton	CD2AP	CD2-associated protein [OS=Homo sapiens]	Q9Y5K6	0.013	2.271	2	1	1	1	1	639	71.4	6.4	0	1	0	200	63.0795
	KRT18	Keratin, type I cytoskeletal 18 [OS=Homo sapiens]	P05783	0	4.147	8	2	4	2	1	430	48	5.45	0	2	0	200
	FLNA	Filamin-A [OS=Homo sapiens]	P21333	0	716.39	49	87	952	87	1	2647	280.6	6.06	1770.68	87	0.77486	199.225
	AHNAK	Neuroblast differentiation-associated protein AHNAK [OS=Homo sapiens]	Q09666-1	0	1788.73	74	277	2654	277	1	5890	628.7	6.15	3029.13	277	2.2763	197.724
	CORO1B	Coronin-1B [OS=Homo sapiens]	Q9BR76	0.002	2.629	2	1	3	1	1	489	54.2	5.88	2	1	4.39981	195.6
	CTTN	Src substrate cortactin [OS=Homo sapiens]	Q14247-1	0	34.337	24	10	35	10	1	550	61.5	5.4	23.45	10	30.6843	169.316
	ARHGAP1	rho GTPase-activating protein 1 [OS=Homo sapiens]	Q07960	0.023	1.951	4	1	2	1	1	439	50.4	6.29	0	1	62.9663	137.034
	LASP1	Isoform 2 of LIM and SH3 domain protein 1 [OS=Homo sapiens]	Q14847-2	0	4.84	5	1	5	1	1	323	36	8.62	2.32	1	132.099	67.9005
	NOP56	Nucleolar protein 56 [OS=Homo sapiens]	O00567	0.002	3.594	3	1	2	1	1	594	66	9.19	2.03	1	141.333	58.6667
	NUMA1	nuclear mitotic apparatus protein 1 [OS=Homo sapiens]	Q14980-1	0	59.467	12	14	91	14	1	2115	238.1	5.78	95.19	14	152.758	47.2419
	MYH9	Myosin-9 [OS=Homo sapiens]	P35579-1	0	22.207	6	7	13	7	1	1960	226.4	5.6	5.09	7	172.969	27.031
	SERBP1	Plasminogen activator inhibitor 1 RNA-binding protein [OS=Homo sapiens]	Q8NC51-1	0	24.306	25	5	22	5	1	408	44.9	8.65	25.39	5	185.829	14.1707
Cell surface	ITGB1	Integrin beta-1 [OS=Homo sapiens]	P05556-1	0	6.918	6	3	3	3	1	798	88.4	5.39	0	3	0	200	60.3584
	SLC3A2	Isoform 4 of 4F2 cell-surface antigen heavy chain [OS=Homo sapiens]	P08195-4	0	4.213	2	1	4	1	1	661	71.1	4.97	3.81	1	107.966	92.0342
	LDLR	Low-density lipoprotein receptor [OS=Homo sapiens]	P01130	0.023	1.891	2	1	1	1	1	860	95.3	5.05	0	1	129.884	70.116
Biotin	PC	pyruvate carboxylase, mitochondrial [OS=Homo sapiens]	P11498	0	324.357	50	38	860	38	1	1178	129.6	6.84	1171.66	38	44.8763	155.124	58.252
	ACACA	Isoform 4 of Acetyl-CoA carboxylase 1 [OS=Homo sapiens]	Q13085-4	0	27.495	4	7	48	7	1	2383	269.8	6.52	26.94	7	80.8538	119.146
	MCCC1	Methylcrotonoyl-CoA carboxylase subunit alpha, mitochondrial [OS=Homo sapiens]	Q96RQ3	0	157.327	37	17	287	17	1	725	80.4	7.78	492.01	17	104.058	95.9417
	PCCA	Propionyl-CoA carboxylase alpha chain, mitochondrial [OS=Homo sapiens]	P05165-1	0	105.863	25	12	279	12	1	728	80	7.52	356.41	12	104.195	95.8046
Signal anchor/Transmembrane	MYOF	Myoferlin [OS=Homo sapiens]	Q9NZM1	0	3.848	1	1	1	1	1	2061	234.6	6.18	0	1	0	200	53.5389
	TMPO	Lamina-associated polypeptide 2, isoforms beta/gamma [OS=Homo sapiens]	P42167	0	7.808	8	2	14	2	1	454	50.6	9.38	2.49	2	0	200
	SLC3A2	Isoform 4 of 4F2 cell-surface antigen heavy chain [OS=Homo sapiens]	P08195-4	0	4.213	2	1	4	1	1	661	71.1	4.97	3.81	1	107.966	92.0342
	LBR	Lamin-B receptor [OS=Homo sapiens]	Q14739	0	5.91	5	2	14	2	1	615	70.7	9.36	11.37	2	175.037	24.9625
	CKAP4	Cytoskeleton-associated protein 4 [OS=Homo sapiens]	Q07065	0	27.606	26	8	40	8	1	602	66	5.92	11.16	8	181.607	18.3926
Glycoprotein	MUC13	Mucin-13 [OS=Homo sapiens]	Q9H3R2	0	13.501	7	2	7	2	1	512	54.6	5.07	9.92	2	0	200	52.2743
	TPCN2	Two pore calcium channel protein 2 [OS=Homo sapiens]	Q8NHX9	0.014	2.161	5	1	164	1	1	752	85.2	7.09	137.23	1	94.4915	105.508
	SLC3A2	Isoform 4 of 4F2 cell-surface antigen heavy chain [OS=Homo sapiens]	P08195-4	0	4.213	2	1	4	1	1	661	71.1	4.97	3.81	1	107.966	92.0342
	IL20RB	Interleukin-20 receptor subunit beta [OS=Homo sapiens]	Q6UXL0	0.028	1.773	5	1	6	1	1	311	35.1	5.03	0	1	179.348	20.6515
Chaperone	HSPA1B; HSPA1A	heat shock 70 kDa protein 1A [OS=Homo sapiens]	P0DMV8	0.025	1.826	2	1	2	1	1	641	70	5.66	0	1	0	200	47.2321
	TCP1	T-complex protein 1 subunit alpha [OS=Homo sapiens]	P17987	0.002	3.176	2	1	2	1	1	556	60.3	6.11	0	1	130.778	69.2221
	SERBP1	Plasminogen activator inhibitor 1 RNA-binding protein [OS=Homo sapiens]	Q8NC51-1	0	24.306	25	5	22	5	1	408	44.9	8.65	25.39	5	185.829	14.1707
Coiled-coil/Keratin	KRT18	Keratin, type I cytoskeletal 18 [OS=Homo sapiens]	P05783	0	4.147	8	2	4	2	1	430	48	5.45	0	2	0	200	38.9483
	KRT2	Keratin, type II cytoskeletal 2 epidermal [OS=Homo sapiens]	P35908	0	10.38	6	4	9	3	1	639	65.4	8	0	4	66.3136	133.686
	KRT10	Keratin, type I cytoskeletal 10 [OS=Homo sapiens]	P13645	0	23.119	12	5	36	5	1	584	58.8	5.21	21.71	5	145.54	54.4601
	NUMA1	nuclear mitotic apparatus protein 1 [OS=Homo sapiens]	Q14980-1	0	59.467	12	14	91	14	1	2115	238.1	5.78	95.19	14	152.758	47.2419
	KRT1	Keratin, type II cytoskeletal 1 [OS=Homo sapiens]	P04264	0	30.989	12	8	36	8	1	644	66	8.12	22.58	8	159.768	40.2321
	KRT9	Keratin, type I cytoskeletal 9 [OS=Homo sapiens]	P35527	0	45.591	25	9	21	9	1	623	62	5.24	21.14	9	161.983	38.0165
	KRT23	Keratin, type I cytoskeletal 23 [OS=Homo sapiens]	Q9C075	0.01	2.382	3	1	21	1	1	422	48.1	6.54	0	1	168.36	31.6397
WD repeat	CORO1B	Coronin-1B [OS=Homo sapiens]	Q9BR76	0.002	2.629	2	1	3	1	1	489	54.2	5.88	2	1	4.39981	195.6	32.6
	WDR33	pre-mRNA 3' end processing protein WDR33 [OS=Homo sapiens]	Q9C0J8	0.002	3.164	1	1	4	1	1	1336	145.8	9.17	0	1	200	0
	WDR46	WD repeat-containing protein 46 [OS=Homo sapiens]	O15213	0.002	3.207	4	1	2	1	1	610	68	9.67	0	1	200	0
Not categorized	AKAP12	A-kinase anchor protein 12 [OS=Homo sapiens]	Q02952-1	0	5.927	2	1	4	1	1	1782	191.4	4.41	0	1	0	200	29.2572
	C15orf38-AP3S2; C15orf38; ARPIN; AP3S2	Isoform C15orf38-AP3S2 of Arpin [OS=Homo sapiens]	Q7Z6K5-2	0.002	3.323	3	1	1	1	1	394	43.9	5.3	0	1	0	200
	GPRIN3	G protein-regulated inducer of neurite outgrowth 3 [OS=Homo sapiens]	Q6ZVF9	0.016	1.969	2	1	5	1	1	776	82.4	7.56	0	1	0	200
	MAP4K5	mitogen-activated protein kinase kinase kinase kinase 5 [OS=Homo sapiens]	Q9Y4K4	0.002	2.887	4	1	1	1	1	846	95	7.64	0	1	0	200
	MUC13	Mucin-13 [OS=Homo sapiens]	Q9H3R2	0	13.501	7	2	7	2	1	512	54.6	5.07	9.92	2	0	200
	NS2; NEP; NS1	nuclear export protein [OS=Influenza A virus (A/Puerto Rico/8/1934(H1N1))]	P03508	0	6.042	17	2	3	2	1	121	14.4	5.29	0	2	0	200
	SLPI	Antileukoproteinase [OS=Homo sapiens]	P03973	0.016	2.073	13	1	1	1	1	132	14.3	8.75	0	1	0	200
	TAGLN2	Isoform 2 of Transgelin-2 [OS=Homo sapiens]	P37802-2	0.002	3.207	15	1	2	1	1	220	24.4	8.25	0	1	0	200
	SCAMP1	Secretory carrier-associated membrane protein 1 [OS=Homo sapiens]	O15126-1	0	12.195	14	3	11	3	1	338	37.9	7.42	16.7	3	1.40704	198.593
	AHNAK2	Protein AHNAK2 [OS=Homo sapiens]	Q8IVF2-1	0	83.974	19	25	137	25	1	5795	616.2	5.36	105.49	25	7.83687	192.163
	ANXA1	annexin A1 [OS=Homo sapiens]	P04083	0.01	2.425	5	1	3	1	1	346	38.7	7.02	0	1	44.206	155.794
	GPATCH4	Isoform 3 of G patch domain-containing protein 4 [OS=Homo sapiens]	Q5T3I0-3	0	17.417	18	6	12	6	1	451	50.9	9.63	6.84	6	63.4452	136.555
	CRIPT	cysteine-rich PDZ-binding protein [OS=Homo sapiens]	Q9P021	0	29.732	49	7	69	7	1	101	11.2	9.47	88.27	7	65.7215	134.278
	SCAF1	Splicing factor, arginine/serine-rich 19 [OS=Homo sapiens]	Q9H7N4	0.002	2.769	1	1	4	1	1	1312	139.2	9.25	0	1	73.5506	126.449
	C16orf88; KNOP1	Lysine-rich nucleolar protein 1 [OS=Homo sapiens]	Q1ED39	0	10.491	11	4	11	4	1	458	51.6	9.86	1.68	4	83.4093	116.591
	PRSS1	Trypsin-1 [OS=Homo sapiens]	P07477	0	11.825	4	1	134	1	1	247	26.5	6.51	234.15	1	98.5154	101.485
	EBNA1BP2	Probable rRNA-processing protein EBP2 [OS=Homo sapiens]	Q99848	0	10.304	5	2	10	2	1	306	34.8	10.1	0	2	98.974	101.026
	RRS1	Ribosome biogenesis regulatory protein homolog [OS=Homo sapiens]	Q15050	0	28.674	18	7	51	7	1	365	41.2	10.7	29	7	99.0555	100.944
	TRIP12	Isoform 3 of E3 ubiquitin-protein ligase TRIP12 [OS=Homo sapiens]	Q14669-3	0	31.307	3	5	27	5	1	2040	225.4	8.69	28.55	5	101.609	98.3906
	SREK1IP1	protein SREK1IP1 [OS=Homo sapiens]	Q8N9Q2	0.002	2.935	8	1	3	1	1	155	18.2	9.85	0	1	102.289	97.7105
	C19orf53	Leydig cell tumor 10 kDa protein homolog [OS=Homo sapiens]	Q9UNZ5	0	9.738	18	3	31	3	1	99	10.6	11.55	31.03	3	104.324	95.6764
	RPL36AL	60S ribosomal protein L36a-like [OS=Homo sapiens]	Q969Q0	0	120.315	59	14	548	4	1	106	12.5	10.65	850.59	14	107.378	92.6221
	PPIB	peptidyl-prolyl cis-trans isomerase B [OS=Homo sapiens]	P23284	0	169.12	67	17	716	17	1	216	23.7	9.41	869.92	17	108.247	91.7526
	PDAP1	28 kDa heat- and acid-stable phosphoprotein [OS=Homo sapiens]	Q13442	0.002	3.667	17	2	2	2	1	181	20.6	8.87	0	2	124.476	75.5236
	C1orf35	Multiple myeloma tumor-associated protein 2 [OS=Homo sapiens]	Q9BU76-1	0.002	2.648	7	1	1	1	1	263	29.4	10.02	0	1	128.43	71.5698
	C7orf55-LUC7L2; C7orf55; FMC1	Isoform 2 of Protein FMC1 homolog [OS=Homo sapiens]	Q96HJ9-2	0	5.14	3	1	3	1	1	458	54.2	10.13	7.14	1	139.831	60.1688
	KRCC1	Lysine-rich coiled-coil protein 1 [OS=Homo sapiens]	Q9NPI7	0	4.31	6	1	5	1	1	259	31	9.28	2.09	1	142.904	57.0964
	LAMC1	Laminin subunit gamma-1 [OS=Homo sapiens]	P11047	0.023	1.842	1	1	1	1	1	1609	177.5	5.12	0	1	144.333	55.6671
	CRIP1	Cysteine-rich protein 1 [OS=Homo sapiens]	P50238	0	47.937	81	4	297	4	1	77	8.5	8.75	317.93	4	146.565	53.4351
	LLPH	Protein LLP homolog [OS=Homo sapiens]	Q9BRT6	0	34.556	42	5	171	5	1	129	15.2	10.37	282.28	5	147.691	52.3091
	REXO4	RNA exonuclease 4 [OS=Homo sapiens]	Q9GZR2-1	0	6.348	7	2	14	2	1	422	46.6	9.77	4.48	2	149.49	50.5099
	TWISTNB	DNA-directed RNA polymerase I subunit RPA43 [OS=Homo sapiens]	Q3B726	0.026	1.789	4	1	2	1	1	338	37.4	6.98	0	1	150.114	49.8863
	C19orf33	Immortalization up-regulated protein [OS=Homo sapiens]	Q9GZP8-1	0	11.239	43	2	14	2	1	106	10.9	9.73	12.77	2	152.131	47.8689
	HDGFRP3; HDGFL3	Hepatoma-derived growth factor-related protein 3 [OS=Homo sapiens]	Q9Y3E1	0	6.232	8	1	7	1	1	203	22.6	7.99	8.3	1	153.451	46.549
	SPATS2L	Isoform 3 of SPATS2-like protein [OS=Homo sapiens]	Q9NUQ6-3	0	5.284	4	2	10	2	1	588	65.1	9.66	1.83	2	154.561	45.4393
	MANF	Mesencephalic astrocyte-derived neurotrophic factor [OS=Homo sapiens]	P55145	0	30.984	40	6	51	6	1	182	20.7	8.69	70.01	6	156.052	43.9476
	SERF2	Small EDRK-rich factor 2 [OS=Homo sapiens]	P84101	0	4.477	17	1	8	1	1	59	6.9	10.45	12.93	1	156.614	43.3862
	FGF2	Fibroblast growth factor 2 [OS=Homo sapiens]	P09038-4	0	18.737	14	5	97	5	1	288	30.8	11.18	158.81	5	160.451	39.5492
	RRP12	RRP12-like protein [OS=Homo sapiens]	Q5JTH9-1	0	10.22	2	2	22	2	1	1297	143.6	8.75	31.03	2	160.471	39.5292
	ACTA2	Actin, aortic smooth muscle [OS=Homo sapiens]	P62736	0	6.342	7	2	11	2	1	377	42	5.39	3.25	2	162.707	37.2926
	EIF1AY	Eukaryotic translation initiation factor 1A, Y-chromosomal [OS=Homo sapiens]	O14602	0	25.658	44	5	65	5	1	144	16.4	5.24	81.31	5	164.496	35.5045
	MACF1	Microtubule-actin cross-linking factor 1, isoforms 1/2/3/5 [OS=Homo sapiens]	Q9UPN3	0.002	3.186	0	1	4	1	1	7388	837.8	5.39	0	1	169.758	30.2419
	CSRP1	Cysteine and glycine-rich protein 1 [OS=Homo sapiens]	P21291	0	15.516	34	5	16	5	1	193	20.6	8.57	7.67	5	172.7	27.3004
	AURKAIP1	Aurora kinase A-interacting protein [OS=Homo sapiens]	Q9NWT8	0.007	2.523	5	1	32	1	1	199	22.3	10.76	33.07	1	178.452	21.5475
	GLTSCR2; NOP53	ribosome biogenesis protein NOP53 [OS=Homo sapiens]	Q9NZM5	0	8.569	8	3	12	3	1	478	54.4	10.32	1.99	3	179.234	20.7658
	HMGA2	high mobility group protein HMGI-C [OS=Homo sapiens]	P52926-1	0	5.917	11	1	5	1	1	109	11.8	10.62	9.13	1	179.412	20.5882
	PHOX2B	Paired mesoderm homeobox protein 2B [OS=Homo sapiens]	Q99453	0	8.876	4	1	39	1	1	314	31.6	8.84	59.47	1	179.779	20.2212
	CRIP2	Isoform 2 of Cysteine-rich protein 2 [OS=Homo sapiens]	P52943-2	0	8.62	20	2	6	2	1	282	30.2	8.22	2.67	2	182.322	17.6776
	LRP1	prolow-density lipoprotein receptor-related protein 1 [OS=Homo sapiens]	Q07954	0	54.634	3	12	116	12	1	4544	504.3	5.39	102.48	12	183.461	16.5393
	FKBP3	peptidyl-prolyl cis-trans isomerase FKBP3 [OS=Homo sapiens]	Q00688	0	36.265	33	8	58	8	1	224	25.2	9.28	32.66	8	185.246	14.7541
	RRP1B	Ribosomal RNA processing protein 1 homolog B [OS=Homo sapiens]	Q14684	0	59.188	25	10	86	10	1	758	84.4	9.76	65.01	10	185.584	14.4158
	C11orf31; SELENOH	Selenoprotein H [OS=Homo sapiens]	Q8IZQ5	0	5.259	11	1	4	1	1	122	13.4	9.74	5.04	1	186.719	13.2808
	MRRF	Ribosome-recycling factor, mitochondrial [OS=Homo sapiens]	Q96E11	0	23.875	41	6	25	6	1	262	29.3	9.79	11.14	6	187.726	12.2744
	ZNF706	Zinc finger protein 706 [OS=Homo sapiens]	Q9Y5V0	0.016	1.98	24	1	9	1	1	76	8.5	10.01	0	1	188.248	11.7517
	BUD31	Isoform 2 of Protein BUD31 homolog [OS=Homo sapiens]	P41223-2	0	5.555	17	2	6	2	1	145	17.3	8.87	4.5	2	188.389	11.611
	MRPL33	39S ribosomal protein L33, mitochondrial [OS=Homo sapiens]	O75394	0	9.504	17	1	23	1	1	65	7.6	10.8	13.4	1	188.539	11.4607
	NSA2	Ribosome biogenesis protein NSA2 homolog [OS=Homo sapiens]	O95478	0	17.238	22	4	41	4	1	260	30	10.27	19.62	4	188.928	11.0716
	CCDC137	Coiled-coil domain-containing protein 137 [OS=Homo sapiens]	Q6PK04	0	23.625	29	5	104	5	1	289	33.2	10.93	68.53	5	189.734	10.2659
	CCDC86	Coiled-coil domain-containing protein 86 [OS=Homo sapiens]	Q9H6F5	0	8.574	7	2	22	2	1	360	40.2	10.33	2.06	2	189.963	10.0367
	SURF6	Surfeit locus protein 6 [OS=Homo sapiens]	O75683	0.015	2.071	4	1	2	1	1	361	41.4	10.64	0	1	190.294	9.70588
	CCDC124	Coiled-coil domain-containing protein 124 [OS=Homo sapiens]	Q96CT7	0	14.741	18	3	29	3	1	223	25.8	9.54	7.63	3	194.095	5.90501
	LOC102288414; C11orf98	Uncharacterized protein C11orf98 [OS=Homo sapiens]	E9PRG8	0	9.993	20	2	18	2	1	122	13.8	11.69	12.46	2	194.371	5.62852
	ALB	Serum albumin [OS=Homo sapiens]	P02768-1	0	63.266	33	11	95	11	1	609	69.3	6.28	50.75	11	195.049	4.9513
	ZC2HC1A	Zinc finger C2HC domain-containing protein 1A [OS=Homo sapiens]	Q96GY0	0	11.5	12	4	16	4	1	325	35.1	9.82	13.53	4	195.869	4.13081
	NOP16	nucleolar protein 16 [OS=Homo sapiens]	Q9Y3C1	0	41.243	32	5	124	5	1	178	21.2	9.94	101.59	5	196.705	3.29457
	TTN	Isoform 13 of Titin [OS=Homo sapiens]	Q8WZ42-13	0.002	3.033	0	1	182	1	1	34484	3828.7	6.34	4.87	1	197.118	2.88184
	TMA16	translation machinery-associated protein 16 [OS=Homo sapiens]	Q96EY4	0	24.057	31	4	41	4	1	203	23.8	9.26	51.45	4	198.071	1.92864
	CCDC59	Thyroid transcription factor 1-associated protein 26 [OS=Homo sapiens]	Q9P031	0	17.5	32	5	26	5	1	241	28.7	9.88	2.05	5	198.348	1.65153
	ATG2A	Isoform 2 of Autophagy-related protein 2 homolog A [OS=Homo sapiens]	Q2TAZ0-3	0.002	2.961	1	1	4	1	1	1940	213	5.88	0	1	200	0
	CAMK4	calcium/calmodulin-dependent protein kinase type IV [OS=Homo sapiens]	Q16566	0	5.23	6	2	3	2	1	473	51.9	5.82	0	2	200	0
	CYR61	Protein CYR61 [OS=Homo sapiens]	O00622	0.016	2.128	5	1	4	1	1	381	42	8.21	0	1	200	0
	EGFR	epidermal growth factor receptor [OS=Homo sapiens]	P00533-1	0	6.343	4	2	2	2	1	1210	134.2	6.68	0	2	200	0
	LSM14A	protein LSM14 homolog A [OS=Homo sapiens]	Q8ND56	0	7.501	5	1	4	1	1	463	50.5	9.52	0	1	200	0
	LSM14B	protein LSM14 homolog B [OS=Homo sapiens]	Q9BX40	0.01	2.388	3	1	1	1	1	385	42	9.69	0	1	200	0
	NOM1	nucleolar MIF4G domain-containing protein 1 [OS=Homo sapiens]	Q5C9Z4	0.01	2.408	2	1	2	1	1	860	96.2	8.1	0	1	200	0
	R3HDM1	Isoform 3 of R3H domain-containing protein 1 [OS=Homo sapiens]	Q15032-3	0.01	2.342	2	1	2	1	1	1100	120.7	8.75	0	1	200	0
	RPL39L	60S ribosomal protein L39-like [OS=Homo sapiens]	Q96EH5	0.025	1.818	31	1	2	1	1	51	6.3	12.41	0	1	200	0
	SLFN5	schlafen family member 5 [OS=Homo sapiens]	Q08AF3-1	0.023	1.886	2	1	1	1	1	891	101	8.22	0	1	200	0
	TSR1	Pre-rRNA-processing protein TSR1 homolog [OS=Homo sapiens]	Q2NL82	0.007	2.539	3	1	1	1	1	804	91.8	7.42	0	1	200	0
	ZFC3H1	Zinc finger C3H1 domain-containing protein [OS=Homo sapiens]	O60293	0.01	2.392	0	1	11	1	1	1989	226.2	8.13	25.23	1	200	0
Nucleus	KRT18	Keratin, type I cytoskeletal 18 [OS=Homo sapiens]	P05783	0	4.147	8	2	4	2	1	430	48	5.45	0	2	0	200	23.1198
	TMPO	Lamina-associated polypeptide 2, isoforms beta/gamma [OS=Homo sapiens]	P42167	0	7.808	8	2	14	2	1	454	50.6	9.38	2.49	2	0	200
	AHNAK	Neuroblast differentiation-associated protein AHNAK [OS=Homo sapiens]	Q09666-1	0	1788.73	74	277	2654	277	1	5890	628.7	6.15	3029.13	277	2.2763	197.724
	FASN	Fatty acid synthase [OS=Homo sapiens]	P49327	0	5.035	1	1	2	1	1	2511	273.3	6.44	2.19	1	17.6346	182.365
	HMGN3	High mobility group nucleosome-binding domain-containing protein 3 [OS=Homo sapiens]	Q15651-1	0	14.093	16	2	11	2	1	99	10.7	9.66	5.1	2	26.0047	173.995
	CNBP	Cellular nucleic acid-binding protein [OS=Homo sapiens]	P62633-1	0	20.505	41	4	22	4	1	177	19.5	7.71	33	4	27.4492	172.551
	HMGN2	Non-histone chromosomal protein HMG-17 [OS=Homo sapiens]	P05204	0	13.781	20	2	45	2	1	90	9.4	9.99	25.67	2	30.288	169.712
	H1FX	Histone H1x [OS=Homo sapiens]	Q92522	0	42.346	29	7	174	7	1	213	22.5	10.76	267.41	7	55.6732	144.327
	HIST1H1C	Histone H1.2 [OS=Homo sapiens]	P16403	0	117.828	48	16	637	3	1	213	21.4	10.93	911.57	16	57.7912	142.209
	TACC1	Isoform 2 of Transforming acidic coiled-coil-containing protein 1 [OS=Homo sapiens]	O75410-2	0.025	1.828	1	1	1	1	1	817	89.2	4.88	0	1	64.9874	135.013
	HIST2H3A; HIST2H3C; HIST2H3D	histone H3.2 [OS=Homo sapiens]	Q71DI3	0	32.498	43	5	63	1	1	136	15.4	11.27	94.6	5	65.6054	134.395
	ANXA2	Isoform 2 of Annexin A2 [OS=Homo sapiens]	P07355-2	0	29.777	34	7	45	7	1	357	40.4	8.37	18.5	7	66.2185	133.782
	HIST1H1B	Histone H1.5 [OS=Homo sapiens]	P16401	0	40.464	21	7	71	2	1	226	22.6	10.92	46.9	7	70.4881	129.512
	HMGA1	Isoform HMG-Y of High mobility group protein HMG-I/HMG-Y [OS=Homo sapiens]	P17096-2	0	19.436	42	4	93	1	1	96	10.7	10.32	97.45	4	75.388	124.612
	HIST1H3F; HIST1H3C; HIST1H3D; HIST1H3G; HIST1H3H; HIST1H3B; HIST1H3A; HIST1H3E; HIST1H3I; HIST1H3J	Histone H3.1 [OS=Homo sapiens]	P68431	0	25.343	43	5	56	1	1	136	15.4	11.12	93.11	5	83.7643	116.236
	MORF4L1	Isoform 2 of Mortality factor 4-like protein 1 [OS=Homo sapiens]	Q9UBU8-2	0	5.515	7	2	4	2	1	323	37.2	9.19	1.73	2	87.5163	112.484
	GNL2	Nucleolar GTP-binding protein 2 [OS=Homo sapiens]	Q13823	0	13.939	8	5	27	5	1	731	83.6	9.25	2.18	5	89.3493	110.651
	H1F0	Histone H1.0 [OS=Homo sapiens]	P07305	0	29.372	18	3	99	3	1	194	20.9	10.84	140.13	3	91.7061	108.294
	RRBP1	Ribosome-binding protein 1 [OS=Homo sapiens]	Q9P2E9-1	0	6.673	1	1	1	1	1	1410	152.4	8.6	0	1	91.7939	108.206
	NOP58	Nucleolar protein 58 [OS=Homo sapiens]	Q9Y2X3	0	4.31	2	1	2	1	1	529	59.5	8.92	4.06	1	94.0745	105.926
	HIST1H1D	Histone H1.3 [OS=Homo sapiens]	P16402	0	104.905	41	16	641	3	1	221	22.3	11.02	912.15	16	104.343	95.6572
	SF3B4	Splicing factor 3b subunit 4 [OS=Homo sapiens]	Q15427	0.028	1.784	5	1	1	1	1	424	44.4	8.56	0	1	107.207	92.7928
	SLC3A2	Isoform 4 of 4F2 cell-surface antigen heavy chain [OS=Homo sapiens]	P08195-4	0	4.213	2	1	4	1	1	661	71.1	4.97	3.81	1	107.966	92.0342
	CIR1	Corepressor interacting with RBPJ 1 [OS=Homo sapiens]	Q86X95	0	3.973	3	1	3	1	1	450	52.3	9.86	0	1	108.485	91.5152
	TOP1	DNA topoisomerase 1 [OS=Homo sapiens]	P11387	0	5.981	3	2	14	2	1	765	90.7	9.31	5.42	2	114.877	85.123
	TCOF1	Isoform 4 of Treacle protein [OS=Homo sapiens]	Q13428-4	0	18.131	3	4	32	4	1	1524	155.8	8.95	21.68	4	128.136	71.864
	MKI67	Proliferation marker protein Ki-67 [OS=Homo sapiens]	P46013	0	25.614	4	7	65	7	1	3256	358.5	9.45	20.78	7	129.032	70.9677
	KIN	DNA/RNA-binding protein KIN17 [OS=Homo sapiens]	O60870	0.002	3.313	3	1	1	1	1	393	45.3	8.95	0	1	130.714	69.2865
	WIBG; PYM1	Partner of Y14 and mago [OS=Homo sapiens]	Q9BRP8	0.014	2.172	6	1	2	1	1	204	22.6	9.45	1.7	1	132.054	67.9458
	MYBBP1A	Isoform 2 of Myb-binding protein 1A [OS=Homo sapiens]	Q9BQG0-2	0	11.58	2	3	27	3	1	1332	149.3	9.28	23.8	3	136.39	63.61
	TXN	thioredoxin [OS=Homo sapiens]	P10599-1	0.002	3.506	12	1	5	1	1	105	11.7	4.92	2.24	1	136.466	63.5344
	RBMX	RNA-binding motif protein, X chromosome [OS=Homo sapiens]	P38159-1	0	99.728	28	11	563	6	1	391	42.3	10.05	906.46	11	137.251	62.7486
	EEF1A1	Elongation factor 1-alpha 1 [OS=Homo sapiens]	P68104	0	4.041	3	1	3	1	1	462	50.1	9.01	2.01	1	137.449	62.5514
	MAP4	Microtubule-associated protein 4 [OS=Homo sapiens]	P27816-1	0	250.654	35	30	536	30	1	1152	120.9	5.43	722.84	30	137.719	62.2807
	PRPF40A	pre-mRNA-processing factor 40 homolog A [OS=Homo sapiens]	O75400	0.038	1.709	2	1	4	1	1	957	108.7	7.56	0	1	138.055	61.9452
	THOC2	THO complex subunit 2 [OS=Homo sapiens]	Q8NI27-1	0	5.457	1	1	11	1	1	1593	182.7	8.44	0	1	139.157	60.8426
	H3F3A; H3F3AP4; H3F3B	histone H3.3 [OS=Homo sapiens]	P84243	0	48.956	43	5	77	1	1	136	15.3	11.27	131.68	5	139.564	60.4361
	EDF1	Endothelial differentiation-related factor 1 [OS=Homo sapiens]	O60869-1	0	10.053	30	2	21	2	1	148	16.4	9.95	5.14	2	140.459	59.5411
	SUB1	Activated RNA polymerase II transcriptional coactivator p15 [OS=Homo sapiens]	P53999	0	17.835	57	5	19	5	1	127	14.4	9.6	3.45	5	141.003	58.9971
	NOP56	Nucleolar protein 56 [OS=Homo sapiens]	O00567	0.002	3.594	3	1	2	1	1	594	66	9.19	2.03	1	141.333	58.6667
	EXOSC10	exosome component 10 [OS=Homo sapiens]	Q01780	0	11.463	5	4	13	4	1	885	100.8	8.46	1.63	4	152.697	47.3029
	NUMA1	nuclear mitotic apparatus protein 1 [OS=Homo sapiens]	Q14980-1	0	59.467	12	14	91	14	1	2115	238.1	5.78	95.19	14	152.758	47.2419
	SART1	U4/U6.U5 tri-snRNP-associated protein 1 [OS=Homo sapiens]	O43290	0.002	3.396	3	1	5	1	1	800	90.2	6.13	0	1	153.211	46.7885
	DDX42	ATP-dependent RNA helicase DDX42 [OS=Homo sapiens]	Q86XP3-1	0.002	2.79	1	1	5	1	1	938	102.9	7.02	0	1	153.285	46.7153
	HNRNPC	Heterogeneous nuclear ribonucleoproteins C1/C2 [OS=Homo sapiens]	P07910-1	0.023	1.896	3	1	2	1	1	306	33.7	5.08	0	1	154.531	45.4685
	PIN4	Isoform 2 of Peptidyl-prolyl cis-trans isomerase NIMA-interacting 4 [OS=Homo sapiens]	Q9Y237-2	0	11.39	18	2	17	2	1	156	16.6	9.96	6.94	2	154.661	45.3395
	NPM1	Nucleophosmin [OS=Homo sapiens]	P06748	0	17.335	13	4	51	4	1	294	32.6	4.78	66.65	4	155.265	44.7346
	GTPBP4	Nucleolar GTP-binding protein 1 [OS=Homo sapiens]	Q9BZE4	0	8.366	2	1	11	1	1	634	73.9	9.5	13.58	1	156	44
	ZNF22	zinc finger protein 22 [OS=Homo sapiens]	P17026	0	5.488	6	1	3	1	1	224	25.9	10.04	0	1	157.544	42.4561
	ATRX	transcriptional regulator ATRX [OS=Homo sapiens]	P46100	0.014	2.161	0	1	1	1	1	2492	282.4	6.58	0	1	157.654	42.3465
	ZNF207	Isoform 4 of BUB3-interacting and GLEBS motif-containing protein ZNF207 [OS=Homo sapiens]	O43670-4	0.002	3.43	4	1	7	1	1	494	52.7	9.1	0	1	159.51	40.49
	SPTY2D1	Protein SPT2 homolog [OS=Homo sapiens]	Q68D10-1	0	13.155	9	4	17	4	1	685	75.6	9.79	16.01	4	159.578	40.4221
	HIST2H2BF	Isoform 2 of Histone H2B type 2-F [OS=Homo sapiens]	Q5QNW6-2	0	77.305	59	10	201	3	1	134	14.8	10.35	294.62	10	161.032	38.9685
	PRDX1	peroxiredoxin-1 [OS=Homo sapiens]	Q06830	0	7.584	25	3	8	3	1	199	22.1	8.13	4.02	3	162.045	37.9549
	NONO	Non-POU domain-containing octamer-binding protein [OS=Homo sapiens]	Q15233	0.002	3.683	3	1	2	1	1	471	54.2	8.95	2.19	1	162.403	37.5969
	HMGN1	Non-histone chromosomal protein HMG-14 [OS=Homo sapiens]	P05114	0	12.335	13	1	16	1	1	100	10.7	9.6	34.56	1	162.545	37.455
	HIST3H2BB	Histone H2B type 3-B [OS=Homo sapiens]	Q8N257	0	37.938	57	7	91	1	1	126	13.9	10.32	135.31	7	162.63	37.3702
	HIST1H4A; HIST1H4F; HIST1H4D; HIST1H4J; HIST2H4A; HIST2H4B; HIST1H4H; HIST1H4C; HIST4H4; HIST1H4E; HIST1H4I; HIST1H4B; HIST1H4K; HIST1H4L	histone H4 [OS=Homo sapiens]	P62805	0	28.587	44	3	68	3	1	103	11.4	11.36	149.2	3	163.804	36.1963
	WHSC1; NSD2	Histone-lysine N-methyltransferase NSD2 [OS=Homo sapiens]	O96028-1	0.01	2.296	1	1	3	1	1	1365	152.2	8.69	0	1	166.939	33.0609
	RBMXL1	RNA binding motif protein, X-linked-like-1 [OS=Homo sapiens]	Q96E39	0	61.276	17	6	409	1	1	390	42.1	9.89	679.16	6	167.542	32.458
	MECP2	Isoform B of Methyl-CpG-binding protein 2 [OS=Homo sapiens]	P51608-2	0.01	2.411	2	1	1	1	1	498	53.3	9.88	2.09	1	167.984	32.016
	HIST1H2BL	Histone H2B type 1-L [OS=Homo sapiens]	Q99880	0	45.936	63	8	113	0	1	126	13.9	10.32	158.21	8	173.333	26.6667
	PTRF; CAVIN1	caveolae-associated protein 1 [OS=Homo sapiens]	Q6NZI2-1	0	4.592	3	1	5	1	1	390	43.5	5.6	2	1	173.796	26.2036
	MKI67IP; NIFK	MKI67 FHA domain-interacting nucleolar phosphoprotein [OS=Homo sapiens]	Q9BYG3	0	4.88	9	2	8	2	1	293	34.2	9.88	0	2	173.933	26.0669
	NOLC1	Isoform Beta of Nucleolar and coiled-body phosphoprotein 1 [OS=Homo sapiens]	Q14978-2	0	8.075	4	2	27	2	1	709	74.7	9.47	29.77	2	174.495	25.5052
	HMGA1	High mobility group protein HMG-I/HMG-Y [OS=Homo sapiens]	P17096-1	0	22.392	48	5	97	2	1	107	11.7	10.32	92.6	5	174.502	25.498
	GNL3	Guanine nucleotide-binding protein-like 3 [OS=Homo sapiens]	Q9BVP2	0	32.967	22	10	67	10	1	549	62	9.16	23.6	10	175.485	24.5146
	RPL23A	60S ribosomal protein L23a [OS=Homo sapiens]	P62750	0	172.848	60	16	1958	16	1	156	17.7	10.45	2397.73	16	175.733	24.2665
	HIST2H2AA4; HIST2H2AA3	Histone H2A type 2-A [OS=Homo sapiens]	Q6FI13	0	39.853	44	2	57	1	1	130	14.1	10.9	159.56	2	175.855	24.1449
	RPS18	40S ribosomal protein S18 [OS=Homo sapiens]	P62269	0.002	2.966	7	1	3	1	1	152	17.7	10.99	0	1	175.887	24.1135
	HNRNPL	Heterogeneous nuclear ribonucleoprotein L [OS=Homo sapiens]	P14866	0	41.909	26	8	65	8	1	589	64.1	8.22	52.53	8	175.956	24.0445
	UTP11L; UTP11	Probable U3 small nucleolar RNA-associated protein 11 [OS=Homo sapiens]	Q9Y3A2	0.026	1.789	4	1	3	1	1	253	30.4	10.15	0	1	178.465	21.5352
	SFPQ	splicing factor, proline- and glutamine-rich [OS=Homo sapiens]	P23246-1	0	11.207	8	4	24	4	1	707	76.1	9.44	1.64	4	178.821	21.1788
	HNRNPR	heterogeneous nuclear ribonucleoprotein r [OS=Homo sapiens]	O43390-1	0	17.114	11	4	16	4	1	633	70.9	8.13	2.88	4	179.58	20.4201
	PSIP1	PC4 and SFRS1-interacting protein [OS=Homo sapiens]	O75475-1	0	4.002	3	2	6	2	1	530	60.1	9.13	1.61	2	180.018	19.9818
	HIST1H2AC	Histone H2A type 1-C [OS=Homo sapiens]	Q93077	0	34.024	47	3	63	2	1	130	14.1	11.05	140.28	3	180.435	19.5652
	SLTM	SAFB-like transcription modulator [OS=Homo sapiens]	Q9NWH9-1	0	42.209	13	10	81	10	1	1034	117.1	7.87	59.86	10	181.934	18.0659
	RBM27	RNA-binding protein 27 [OS=Homo sapiens]	Q9P2N5	0.01	2.352	1	1	3	1	1	1060	118.6	9.19	0	1	181.984	18.0157
	HMGB3	High mobility group protein B3 [OS=Homo sapiens]	O15347	0.016	2.103	4	1	8	1	1	200	23	8.37	3.32	1	182.215	17.7847
	RPL3	60S ribosomal protein L3 [OS=Homo sapiens]	P39023	0	21.684	22	5	26	5	1	403	46.1	10.18	9.23	5	182.346	17.654
	LYAR	Cell growth-regulating nucleolar protein [OS=Homo sapiens]	Q9NX58	0	46.224	38	9	78	9	1	379	43.6	9.54	59.22	9	183.051	16.9492
	HMGB1	High mobility group protein B1 [OS=Homo sapiens]	P09429	0	50.021	33	7	94	5	1	215	24.9	5.74	84.49	7	184.017	15.9832
	HP1BP3	Heterochromatin protein 1-binding protein 3 [OS=Homo sapiens]	Q5SSJ5-1	0	82.195	34	17	178	17	1	553	61.2	9.67	167.69	17	184.142	15.8578
	HNRNPA1	Heterogeneous nuclear ribonucleoprotein A1 [OS=Homo sapiens]	P09651-1	0	41.297	14	6	72	5	1	372	38.7	9.13	83.54	6	184.321	15.6791
	RPL4	60S ribosomal protein L4 [OS=Homo sapiens]	P36578	0	139.119	43	15	279	15	1	427	47.7	11.06	552.17	15	184.895	15.1052
	HNRNPA2B1	heterogeneous nuclear ribonucleoproteins A2/B1 [OS=Homo sapiens]	P22626	0	149.899	38	12	293	11	1	353	37.4	8.95	520.94	12	185.163	14.8368
	H2AFZ	Histone H2A.Z [OS=Homo sapiens]	P0C0S5	0	9.259	40	2	14	2	1	128	13.5	10.58	10.17	2	185.59	14.4105
	FUS	RNA-binding protein FUS [OS=Homo sapiens]	P35637-1	0	95.812	17	7	217	5	1	526	53.4	9.36	322.38	7	185.668	14.3316
	SERBP1	Plasminogen activator inhibitor 1 RNA-binding protein [OS=Homo sapiens]	Q8NC51-1	0	24.306	25	5	22	5	1	408	44.9	8.65	25.39	5	185.829	14.1707
	KHDRBS1	KH domain-containing, RNA-binding, signal transduction-associated protein 1 [OS=Homo sapiens]	Q07666	0	15.921	15	5	23	5	1	443	48.2	8.66	8.08	5	187.542	12.4579
	AHCTF1	Isoform 2 of Protein ELYS [OS=Homo sapiens]	Q8WYP5-2	0	6.611	2	2	15	2	1	2301	255.8	6.58	2.19	2	187.66	12.3404
	HNRNPA3	Heterogeneous nuclear ribonucleoprotein A3 [OS=Homo sapiens]	P51991-1	0	122.351	29	11	199	10	1	378	39.6	9.01	305.08	11	188.045	11.9548
	DNTTIP2	Deoxynucleotidyltransferase terminal-interacting protein 2 [OS=Homo sapiens]	Q5QJE6	0.014	2.142	1	1	2	1	1	756	84.4	6.16	0	1	188.832	11.1675
	HNRNPU	Heterogeneous nuclear ribonucleoprotein U [OS=Homo sapiens]	Q00839	0	170.463	39	28	320	4	1	825	90.5	6	356.72	28	189.189	10.8108
	ALYREF	THO complex subunit 4 [OS=Homo sapiens]	Q86V81	0	132.997	38	7	306	7	1	257	26.9	11.15	616.58	7	189.211	10.7892
	FRG1	Protein FRG1 [OS=Homo sapiens]	Q14331	0	7.968	13	2	13	2	1	258	29.2	9.01	0	2	189.218	10.7817
	RBM14; RBM14-RBM4	RNA-binding protein 14 [OS=Homo sapiens]	Q96PK6-1	0	11.255	8	3	19	3	1	669	69.4	9.67	11.67	3	189.545	10.455
	RPS20	Isoform 2 of 40S ribosomal protein S20 [OS=Homo sapiens]	P60866-2	0	5.248	9	1	12	1	1	142	16	9.32	19.72	1	190.147	9.85325
	RPS3A	40S ribosomal protein S3a [OS=Homo sapiens]	P61247	0	31.019	44	8	47	8	1	264	29.9	9.73	8.56	8	191.723	8.27719
	RPS19BP1	Active regulator of SIRT1 [OS=Homo sapiens]	Q86WX3	0	8.103	11	3	11	3	1	136	15.4	10.74	0	3	191.732	8.26816
	EWSR1	Isoform 5 of RNA-binding protein EWS [OS=Homo sapiens]	Q01844-5	0	46.302	6	4	174	4	1	661	68.9	9.29	351.79	4	191.948	8.05243
	HNRNPA0	Heterogeneous nuclear ribonucleoprotein A0 [OS=Homo sapiens]	Q13151	0	41.844	24	8	59	7	1	305	30.8	9.29	72.69	8	192.317	7.68278
	RPL13	60S ribosomal protein L13 [OS=Homo sapiens]	P26373-1	0	37.17	14	3	56	3	1	211	24.2	11.65	74.74	3	193.075	6.9255
	RPS7	40S ribosomal protein S7 [OS=Homo sapiens]	P62081	0	16.848	51	5	32	5	1	194	22.1	10.1	21.51	5	193.211	6.78851
	ARL6IP4	ADP-ribosylation factor-like protein 6-interacting protein 4 [OS=Homo sapiens]	Q66PJ3-1	0.015	2.072	3	1	2	1	1	421	44.9	10.93	0	1	193.924	6.07595
	RPS4X	40S ribosomal protein S4, X isoform [OS=Homo sapiens]	P62701	0	40.529	51	9	97	9	1	263	29.6	10.15	109.57	9	193.961	6.03865
	TAF15	TATA-binding protein-associated factor 2N [OS=Homo sapiens]	Q92804-1	0	24.422	7	4	70	2	1	592	61.8	8.02	75.9	4	195.314	4.68584
	NUSAP1	Nucleolar and spindle-associated protein 1 [OS=Homo sapiens]	Q9BXS6	0	13.681	15	4	22	4	1	441	49.4	9.91	0	4	195.44	4.56026
	FBL	rRNA 2'-O-methyltransferase fibrillarin [OS=Homo sapiens]	P22087	0	14.789	12	2	29	2	1	321	33.8	10.18	22.39	2	195.695	4.30464
	DDX17	Isoform 4 of Probable ATP-dependent RNA helicase DDX17 [OS=Homo sapiens]	Q92841-3	0	33.775	16	8	58	8	1	652	72.5	8.68	49.98	8	196.386	3.61446
	CENPV	Centromere protein V [OS=Homo sapiens]	Q7Z7K6-1	0	4.913	9	2	5	2	1	275	29.9	9.73	0	2	196.661	3.33872
	RPS11	40S ribosomal protein S11 [OS=Homo sapiens]	P62280	0	10.459	37	4	24	4	1	158	18.4	10.3	11.94	4	197.587	2.41287
	CPSF6	Isoform 2 of Cleavage and polyadenylation specificity factor subunit 6 [OS=Homo sapiens]	Q16630-2	0	8.194	3	1	11	1	1	588	63.4	7.71	5.1	1	197.739	2.26087
	HMGB2	High mobility group protein B2 [OS=Homo sapiens]	P26583	0	53.211	36	8	81	6	1	209	24	7.81	51.92	8	198.603	1.39665
	C2orf16	Uncharacterized protein C2orf16 [OS=Homo sapiens]	Q68DN1	0.016	1.989	1	1	3	1	1	1984	224.2	10.08	0	1	199.876	0.123916
	BBX	HMG box transcription factor BBX [OS=Homo sapiens]	Q8WY36	0	4.66	2	1	5	1	1	941	105.1	8.79	0	1	200	0
	CHTOP	Isoform 2 of Chromatin target of PRMT1 protein [OS=Homo sapiens]	Q9Y3Y2-3	0.016	2.08	5	1	3	1	1	249	26.5	12.23	0	1	200	0
	CTCF	Transcriptional repressor CTCF [OS=Homo sapiens]	P49711-1	0.002	2.576	2	1	1	1	1	727	82.7	6.96	2.15	1	200	0
	HNRNPU	Isoform Short of Heterogeneous nuclear ribonucleoprotein U [OS=Homo sapiens]	Q00839-2	0	171.333	38	26	321	2	1	806	88.9	5.78	388.78	26	200	0
	KIAA0101; PCLAF	PCNA-associated factor [OS=Homo sapiens]	Q15004-1	0	6.633	32	2	7	2	1	111	12	9.83	0	2	200	0
	MORF4L2	Mortality factor 4-like protein 2 [OS=Homo sapiens]	Q15014	0.016	2.121	8	1	2	1	1	288	32.3	9.72	0	1	200	0
	NFX1	Transcriptional repressor NF-X1 [OS=Homo sapiens]	Q12986	0	4.86	1	1	6	1	1	1120	124.3	8.24	7.63	1	200	0
	NHP2L1; SNU13	NHP2-like protein 1 [OS=Homo sapiens]	P55769	0	5.632	25	1	6	1	1	128	14.2	8.46	2.54	1	200	0
	PRRC2A	Protein PRRC2A [OS=Homo sapiens]	P48634-1	0.01	2.447	1	1	2	1	1	2157	228.7	9.45	0	1	200	0
	RBM33	RNA-binding protein 33 [OS=Homo sapiens]	Q96EV2	0	4.526	2	1	6	1	1	1170	129.9	6.93	2.09	1	200	0
	SNRPD3	small nuclear ribonucleoprotein sm d3 [OS=Homo sapiens]	P62318	0.01	2.365	18	1	3	1	1	126	13.9	10.32	0	1	200	0
	WDR33	pre-mRNA 3' end processing protein WDR33 [OS=Homo sapiens]	Q9C0J8	0.002	3.164	1	1	4	1	1	1336	145.8	9.17	0	1	200	0
	ZNF512B	zinc finger protein 512B [OS=Homo sapiens]	Q96KM6	0.026	1.795	3	1	1	1	1	892	97.2	9.83	0	1	200	0
rRNA processing	NOP2	Isoform 4 of Probable 28S rRNA (cytosine(4447)-C(5))-methyltransferase [OS=Homo sapiens]	P46087-4	0	40.292	16	9	99	9	1	845	92.8	9.19	82.15	9	98.1521	101.848	22.9993
	FTSJ3	pre-rRNA processing protein FTSJ3 [OS=Homo sapiens]	Q8IY81	0	14.429	8	4	11	4	1	847	96.5	8.4	2.46	4	168.156	31.8436
	FBL	rRNA 2'-O-methyltransferase fibrillarin [OS=Homo sapiens]	P22087	0	14.789	12	2	29	2	1	321	33.8	10.18	22.39	2	195.695	4.30464
Extracellular exosome/ Microtubule	EEF1A1	Elongation factor 1-alpha 1 [OS=Homo sapiens]	P68104	0	4.041	3	1	3	1	1	462	50.1	9.01	2.01	1	137.449	62.5514	18.6181
	NUMA1	nuclear mitotic apparatus protein 1 [OS=Homo sapiens]	Q14980-1	0	59.467	12	14	91	14	1	2115	238.1	5.78	95.19	14	152.758	47.2419
	TUBB3	tubulin beta-3 chain [OS=Homo sapiens]	Q13509	0	4.309	4	1	10	1	1	450	50.4	4.93	0	1	160.848	39.1517
	TUBA1A	tubulin alpha-1A chain [OS=Homo sapiens]	Q71U36	0.01	2.38	3	1	1	1	1	451	50.1	5.06	0	1	200	0
Ribosomal protein/RNA binding	KRT18	Keratin, type I cytoskeletal 18 [OS=Homo sapiens]	P05783	0	4.147	8	2	4	2	1	430	48	5.45	0	2	0	200	17.6887
	AHNAK	Neuroblast differentiation-associated protein AHNAK [OS=Homo sapiens]	Q09666-1	0	1788.73	74	277	2654	277	1	5890	628.7	6.15	3029.13	277	2.2763	197.724
	UBA52	Ubiquitin-60S ribosomal protein L40 [OS=Homo sapiens]	P62987	0	44.769	27	6	114	4	1	128	14.7	9.83	264	6	13.3903	186.61
	FASN	Fatty acid synthase [OS=Homo sapiens]	P49327	0	5.035	1	1	2	1	1	2511	273.3	6.44	2.19	1	17.6346	182.365
	RPS27A	Ubiquitin-40S ribosomal protein S27a [OS=Homo sapiens]	P62979	0	59.762	46	7	131	5	1	156	18	9.64	241.65	7	23.5598	176.44
	WWOX	WW domain-containing oxidoreductase [OS=Homo sapiens]	Q9NZC7	0.023	1.866	7	1	3	1	1	414	46.6	7.17	0	1	28.3713	171.629
	FAU	40S ribosomal protein S30 [OS=Homo sapiens]	P62861	0	44.624	47	6	238	6	1	59	6.6	12.15	339.09	6	44.7558	155.244
	ANXA2	Isoform 2 of Annexin A2 [OS=Homo sapiens]	P07355-2	0	29.777	34	7	45	7	1	357	40.4	8.37	18.5	7	66.2185	133.782
	RSL1D1	Ribosomal L1 domain-containing protein 1 [OS=Homo sapiens]	O76021	0	4.585	3	2	26	2	1	490	54.9	10.13	0	2	78.1109	121.889
	SLC3A2	Isoform 4 of 4F2 cell-surface antigen heavy chain [OS=Homo sapiens]	P08195-4	0	4.213	2	1	4	1	1	661	71.1	4.97	3.81	1	107.966	92.0342
	RPL36A	60S ribosomal protein L36a [OS=Homo sapiens]	P83881	0	116.554	58	12	531	2	1	106	12.4	10.58	827.45	12	110.42	89.5802
	RPL37	60S ribosomal protein L37 [OS=Homo sapiens]	P61927	0	8.209	21	3	146	3	1	97	11.1	11.74	98.6	3	126.251	73.7487
	SRP72	Signal recognition particle subunit SRP72 [OS=Homo sapiens]	O76094	0	26.837	16	7	27	7	1	671	74.6	9.26	7.98	7	132.39	67.6102
	EEF1A1	Elongation factor 1-alpha 1 [OS=Homo sapiens]	P68104	0	4.041	3	1	3	1	1	462	50.1	9.01	2.01	1	137.449	62.5514
	NOP56	Nucleolar protein 56 [OS=Homo sapiens]	O00567	0.002	3.594	3	1	2	1	1	594	66	9.19	2.03	1	141.333	58.6667
	HNRNPC	Heterogeneous nuclear ribonucleoproteins C1/C2 [OS=Homo sapiens]	P07910-1	0.023	1.896	3	1	2	1	1	306	33.7	5.08	0	1	154.531	45.4685
	RPS26; LOC101929876; RPS26P25	40S ribosomal protein S26 [OS=Homo sapiens]	P62854	0	87.864	69	10	1094	10	1	115	13	11	1942.25	10	158.034	41.9664
	PRDX1	peroxiredoxin-1 [OS=Homo sapiens]	Q06830	0	7.584	25	3	8	3	1	199	22.1	8.13	4.02	3	162.045	37.9549
	RPL29	60S ribosomal protein L29 [OS=Homo sapiens]	P47914	0	61.146	45	9	346	9	1	159	17.7	11.66	616.33	9	163.155	36.8451
	RPL34	60S ribosomal protein L34 [OS=Homo sapiens]	P49207	0	12.435	20	3	32	3	1	117	13.3	11.47	56.64	3	166.7	33.3
	RPL6	60S ribosomal protein L6 [OS=Homo sapiens]	Q02878	0	74.08	44	12	223	12	1	288	32.7	10.58	219.04	12	168.341	31.6588
	PTRF; CAVIN1	caveolae-associated protein 1 [OS=Homo sapiens]	Q6NZI2-1	0	4.592	3	1	5	1	1	390	43.5	5.6	2	1	173.796	26.2036
	RPL23A	60S ribosomal protein L23a [OS=Homo sapiens]	P62750	0	172.848	60	16	1958	16	1	156	17.7	10.45	2397.73	16	175.733	24.2665
	RPS18	40S ribosomal protein S18 [OS=Homo sapiens]	P62269	0.002	2.966	7	1	3	1	1	152	17.7	10.99	0	1	175.887	24.1135
	HNRNPL	Heterogeneous nuclear ribonucleoprotein L [OS=Homo sapiens]	P14866	0	41.909	26	8	65	8	1	589	64.1	8.22	52.53	8	175.956	24.0445
	RPS27	40S ribosomal protein S27 [OS=Homo sapiens]	P42677	0	40.409	31	3	98	3	1	84	9.5	9.45	229.89	3	180.899	19.1011
	RPL30	60S ribosomal protein L30 [OS=Homo sapiens]	P62888	0	59.819	75	6	112	6	1	115	12.8	9.63	132.74	6	181.132	18.8679
	RPL3	60S ribosomal protein L3 [OS=Homo sapiens]	P39023	0	21.684	22	5	26	5	1	403	46.1	10.18	9.23	5	182.346	17.654
	RPL7A	60S ribosomal protein L7a [OS=Homo sapiens]	P62424	0	50.332	36	10	157	10	1	266	30	10.61	188.64	10	183.934	16.0665
	HNRNPA1	Heterogeneous nuclear ribonucleoprotein A1 [OS=Homo sapiens]	P09651-1	0	41.297	14	6	72	5	1	372	38.7	9.13	83.54	6	184.321	15.6791
	RPL4	60S ribosomal protein L4 [OS=Homo sapiens]	P36578	0	139.119	43	15	279	15	1	427	47.7	11.06	552.17	15	184.895	15.1052
	RPS23	40S ribosomal protein S23 [OS=Homo sapiens]	P62266	0	101.772	67	13	483	13	1	143	15.8	10.49	758.84	13	185.16	14.8396
	HNRNPA2B1	heterogeneous nuclear ribonucleoproteins A2/B1 [OS=Homo sapiens]	P22626	0	149.899	38	12	293	11	1	353	37.4	8.95	520.94	12	185.163	14.8368
	RPL39; RPL39P3	60S ribosomal protein L39 [OS=Homo sapiens]	P62891	0	40.604	35	4	494	4	1	51	6.4	12.56	707.38	4	185.226	14.7736
	RPL27	60S ribosomal protein L27 [OS=Homo sapiens]	P61353	0	21.885	43	3	58	3	1	136	15.8	10.56	34.14	3	185.696	14.3045
	SERBP1	Plasminogen activator inhibitor 1 RNA-binding protein [OS=Homo sapiens]	Q8NC51-1	0	24.306	25	5	22	5	1	408	44.9	8.65	25.39	5	185.829	14.1707
	RPL24	60S ribosomal protein L24 [OS=Homo sapiens]	P83731	0	84.679	60	12	484	12	1	157	17.8	11.25	738.36	12	186.313	13.6872
	RPS17; RPS17L	40S ribosomal protein S17 [OS=Homo sapiens]	P08708	0.015	2.031	7	1	1	1	1	135	15.5	9.85	0	1	186.559	13.4413
	RPL14	60S ribosomal protein L14 [OS=Homo sapiens]	P50914	0	34.295	33	9	93	9	1	215	23.4	10.93	111.61	9	186.679	13.3206
	RPL37A	60S ribosomal protein L37a [OS=Homo sapiens]	P61513	0	47.058	68	6	291	6	1	92	10.3	10.43	356.33	6	187.524	12.476
	RPL10	60S ribosomal protein L10 [OS=Homo sapiens]	P27635	0	52.745	36	6	91	6	1	214	24.6	10.08	156.77	6	187.773	12.2271
	RPL36	60S ribosomal protein L36 [OS=Homo sapiens]	Q9Y3U8	0	4.2	12	1	8	1	1	105	12.2	11.59	8.1	1	190.039	9.96094
	RPS6	40S RIBOSOMAL PROTEIN S6 [OS=Homo sapiens]	P62753	0	43.293	44	8	138	8	1	249	28.7	10.84	131.69	8	190.132	9.86842
	RPS20	Isoform 2 of 40S ribosomal protein S20 [OS=Homo sapiens]	P60866-2	0	5.248	9	1	12	1	1	142	16	9.32	19.72	1	190.147	9.85325
	RPL15	60S ribosomal protein L15 [OS=Homo sapiens]	P61313-1	0	3.876	8	1	8	1	1	204	24.1	11.62	0	1	190.294	9.70608
	RPL32	60S ribosomal protein L32 [OS=Homo sapiens]	P62910	0	81.026	62	8	453	8	1	135	15.9	11.33	692.94	8	191.613	8.38664
	RPS3A	40S ribosomal protein S3a [OS=Homo sapiens]	P61247	0	31.019	44	8	47	8	1	264	29.9	9.73	8.56	8	191.723	8.27719
	RPL13	60S ribosomal protein L13 [OS=Homo sapiens]	P26373-1	0	37.17	14	3	56	3	1	211	24.2	11.65	74.74	3	193.075	6.9255
	RPS8	40S ribosomal protein S8 [OS=Homo sapiens]	P62241	0	98.638	43	9	281	9	1	208	24.2	10.32	414.67	9	193.136	6.86391
	RPS7	40S ribosomal protein S7 [OS=Homo sapiens]	P62081	0	16.848	51	5	32	5	1	194	22.1	10.1	21.51	5	193.211	6.78851
	RPL18A	60S ribosomal protein L18a [OS=Homo sapiens]	Q02543	0	30.715	26	6	96	6	1	176	20.7	10.71	126.96	6	193.687	6.31342
	RPL17-C18ORF32; RPL17	Isoform 3 of 60S ribosomal protein L17 [OS=Homo sapiens]	P18621-3	0	151.501	38	11	893	11	1	228	26.4	10.1	1169.47	11	193.758	6.2422
	RPS4X	40S ribosomal protein S4, X isoform [OS=Homo sapiens]	P62701	0	40.529	51	9	97	9	1	263	29.6	10.15	109.57	9	193.961	6.03865
	RPS14	40S ribosomal protein S14 [OS=Homo sapiens]	P62263	0	55.149	42	5	157	5	1	151	16.3	10.05	226.07	5	194.118	5.88235
	RPS24	Isoform 4 of 40S ribosomal protein S24 [OS=Homo sapiens]	P62847-4	0	40.943	27	6	235	6	1	289	32.4	10.15	222.11	6	194.362	5.63758
	RPL18	60S ribosomal protein L18 [OS=Homo sapiens]	Q07020	0	49.844	48	8	150	8	1	188	21.6	11.72	177.1	8	194.471	5.52885
	RPL27A	60S ribosomal protein L27a [OS=Homo sapiens]	P46776	0	149.481	59	12	1123	12	1	148	16.6	11	1577.9	12	194.516	5.48415
	RPL38	60s ribosomal protein l38 [OS=Homo sapiens]	P63173	0	6.582	36	2	29	2	1	70	8.2	10.1	12.79	2	194.61	5.39033
	RPL8	60S ribosomal protein L8 [OS=Homo sapiens]	P62917	0	109.648	58	13	210	13	1	257	28	11.03	425.56	13	194.701	5.29902
	RPL19	60S ribosomal protein L19 [OS=Homo sapiens]	P84098	0	45.68	41	6	169	6	1	196	23.5	11.47	341.93	6	194.822	5.17799
	RPL22	60S ribosomal protein L22 [OS=Homo sapiens]	P35268	0	57.226	55	5	71	5	1	128	14.8	9.19	89.75	5	194.845	5.15464
	SRP14	Signal recognition particle 14 kDa protein [OS=Homo sapiens]	P37108	0	9.059	33	4	14	4	1	136	14.6	10.04	4.27	4	194.872	5.12821
	RPL23	60S ribosomal protein L23 [OS=Homo sapiens]	P62829	0	44.903	55	5	170	5	1	140	14.9	10.51	330.07	5	194.899	5.10067
	RPS25	40S ribosomal protein S25 [OS=Homo sapiens]	P62851	0	31.711	39	4	131	4	1	125	13.7	10.11	219.86	4	194.962	5.03778
	RPS16	40S ribosomal protein S16 [OS=Homo sapiens]	P62249	0	40.002	45	5	111	5	1	146	16.4	10.21	198.57	5	195.233	4.76663
	RPL35A	60S ribosomal protein L35a [OS=Homo sapiens]	P18077	0	8.702	13	1	4	1	1	110	12.5	11.06	6.99	1	195.395	4.60526
	RPL26	60S ribosomal protein L26 [OS=Homo sapiens]	P61254	0	86.072	66	11	311	2	1	145	17.2	10.55	405.55	11	196.631	3.36943
	RPL21	60S ribosomal protein L21 [OS=Homo sapiens]	P46778	0	58.846	33	6	150	6	1	160	18.6	10.49	356.23	6	197.017	2.98273
	RPL35	60S ribosomal protein L35 [OS=Homo sapiens]	P42766	0	106.473	40	10	667	10	1	123	14.5	11.05	1042.56	10	197.034	2.96571
	RPL28	Isoform 3 of 60S ribosomal protein L28 [OS=Homo sapiens]	P46779-3	0	19.049	17	3	80	3	1	169	19.1	10.83	120.17	3	197.035	2.96465
	RPS15	40S ribosomal protein S15 [OS=Homo sapiens]	P62841	0	36.044	43	3	67	3	1	145	17	10.39	97.45	3	197.187	2.8133
	RPL26L1	60S ribosomal protein L26-like 1 [OS=Homo sapiens]	Q9UNX3	0	84.487	66	11	321	2	1	145	17.2	10.55	409.19	11	197.282	2.71801
	RPS13	40S ribosomal protein S13 [OS=Homo sapiens]	P62277	0	10.742	22	2	22	2	1	151	17.2	10.54	11.74	2	197.505	2.4948
	RPS11	40S ribosomal protein S11 [OS=Homo sapiens]	P62280	0	10.459	37	4	24	4	1	158	18.4	10.3	11.94	4	197.587	2.41287
	RPL31	Isoform 2 of 60S ribosomal protein L31 [OS=Homo sapiens]	P62899-2	0	43.379	52	6	346	6	1	128	14.6	10.8	350.16	6	198.325	1.67464
	RPS29	Isoform 2 of 40S ribosomal protein S29 [OS=Homo sapiens]	P62273-2	0	6.122	22	1	31	1	1	67	8.1	10.02	9.11	1	200	0
	SRP19	Signal recognition particle 19 kDa protein [OS=Homo sapiens]	P09132-1	0	5.257	26	2	11	2	1	144	16.1	9.85	0	2	200	0
Mitochondrial translation	MRPS18C	28S ribosomal protein S18c, mitochondrial [OS=Homo sapiens]	Q9Y3D5	0.002	3.382	13	1	3	1	1	142	15.8	9.55	0	1	178.488	21.5116	6.85434
	MRPS12	28S ribosomal protein S12, mitochondrial [OS=Homo sapiens]	O15235	0	14.401	17	2	54	2	1	138	15.2	10.29	30.6	2	178.575	21.4247
	MRPS11	28S ribosomal protein S11, mitochondrial [OS=Homo sapiens]	P82912-1	0	50.395	42	5	118	5	1	194	20.6	10.81	175.01	5	189.199	10.8007
	MRPL27	39S ribosomal protein L27, mitochondrial [OS=Homo sapiens]	Q9P0M9	0	6.409	24	2	10	2	1	148	16.1	10.42	0	2	191.759	8.24121
	MRPL14	39S ribosomal protein L14, mitochondrial [OS=Homo sapiens]	Q6P1L8	0	5.148	7	1	10	1	1	145	15.9	10.24	17.52	1	193.435	6.56506
